# Supplementary material for: The Peptide LLTRAGL Derived from Rapana venosa Exerts Protective Effect against Inflammatory Bowel Disease in Zebrafish Model by Regulating Multi-Pathways
Source: Mar Drugs. 2024 Feb 22;22(3):100. doi: 10.3390/md22030100 (PMC10972007; doi:10.3390/md22030100)
Supplement: Supplementary file 1 [file marinedrugs-22-00100-s001.zip]

Archive with 1 entries (1 files):
- marinedrugs-2825101-supplementary.pdf
